# Supplementary material for: Foster Care and Health in Medicaid-Enrolled Children Experiencing Parental Opioid Use Disorder
Source: JAMA Netw Open. 2024 May 8;7(5):e2410432. doi: 10.1001/jamanetworkopen.2024.10432 (PMC11079692; doi:10.1001/jamanetworkopen.2024.10432)
Supplement: Supplement 1. — eTable 1. Codes Used [file jamanetwopen-e2410432-s001.xlsx]

## Sheet: eTable 1
Meinhofer A, Chandra N, Byanova D, Keyes K. Foster care and health in Medicaid-enrolled children experiencing parental opioid use disorder. JAMA Netw Open. 2024;7(5):e2410432. doi:10.1001/jamanetworkopen.2024.10432
	Outcomes	Code Type	Code	Description	Sources
Mental Health Outcomes	Trauma and Stress Disorders	ICD-10	F43	Reaction to severe stress, and adjustment disorders	Møller L, Augsburger M, Elklit A, Søgaard U, Simonsen E. Traumatic experiences, ICD‐11 PTSD, ICD‐11 Complex PTSD, and the overlap with ICD‐10 diagnoses. Acta Psychiatr Scand. 2020;141(5):421-431. doi:10.1111/acps.13161
		ICD-9	309 (excluding 309.21, 309.22, 309.23)	Adjustment reaction	Gravely AA, Cutting A, Nugent S, Grill J, Carlson K, Spoont M. Validity of PTSD diagnoses in VA administrative data: Comparison of VA administrative PTSD diagnoses to self-reported PTSD Checklist scores. J Rehabil Res Dev. 2011;48(1):21. doi:10.1682/jrrd.2009.08.0116
		ICD-9	308	Acute reaction to stress	Steinhausen HC ., Erdin A. A Comparison of ICD-9 and ICD-10 Diagnoses of Child and Adolescent Psychiatric Disorders. J Child Psychol Psychiatry. 1991;32(6):909-920. doi:10.1111/j.1469-7610.1991.tb01918.x
	Childhood Emotional and Social Disorders	ICD-10	F93	Emotional disorders with onset specific to childhood	Møller LR, Sørensen MJ, Thomsen PH. ICD-10 classification in Danish child and adolescent psychiatry--have diagnoses changed after the introduction of ICD-10?. Nord J Psychiatry. 2007;61(1):71-78. doi:10.1080/08039480601121942
		ICD-10	F94	Disorders of social functioning with onset specific to childhood	Hong M, Moon DS, Chang H, et al. Incidence and Comorbidity of Reactive Attachment Disorder: Based on National Health Insurance Claims Data, 2010–2012 in Korea. Psychiatry Investig. 2018;15(2):118-123. doi:10.30773/pi.2017.11.01
		ICD-10	F98.8	Other specified behavioral and emotional disorders with onset usually occurring in childhood and adolescence	Blanz B, Amorosa H, Schmidt M. Psychiatric Disorders in Children and Adolescents: Results of the ICD-10 Field Trial. Pharmacopsychiatry. 1990;23(S 4):173-176. doi:10.1055/s-2007-1014560
		ICD-10	F98.9	Unspecified behavioral and emotional disorders with onset usually occurring in childhood and adolescence	McCabe RJR, Rothery DJ, Wrate RM, Aspin J, Bryce JG. Diagnosis in adolescent inpatients: Diagnostic confidence and comparison of diagnoses using ICD-9 and DSM-III. Eur Child Adolesc Psychiatry. 1996;5(3):147-154. doi:10.1007/bf00571674
		ICD-9	309.21	Separation anxiety disorder
		ICD-9	313 (excluding 313.81)	Disturbance of emotions specific to childhood and adolescence
	ADHD, Conduct Disorders, and Impulse Disorders	ICD-10	F90	Attention-deficit hyperactivity disorders	Lee SI, Schachar RJ, Chen SX, et al. Predictive validity of DSM-IV and ICD-10 criteria for ADHD and hyperkinetic disorder. J Child Psychol Psychiatry. 2008;49(1):70-78. doi:10.1111/j.1469-7610.2007.01784.x
		ICD-10	F91	Conduct disorders	Gruschow SM, Yerys BE, Power TJ, Durbin DR, Curry AE. Validation of the Use of Electronic Health Records for Classification of ADHD Status. J Atten Disord. 2016;23(13):1647-1655. doi:10.1177/1087054716672337
		ICD-10	F63	Impulse disorders	Erskine HE, Ferrari AJ, Nelson P, et al. Research Review: Epidemiological modelling of attention-deficit/hyperactivity disorder and conduct disorder for the Global Burden of Disease Study 2010. J Child Psychol Psychiatry. 2013;54(12):1263-1274. doi:10.1111/jcpp.12144
		ICD-9	314	Hyperkinetic syndrome of childhood	Blanz B, Schmidt Mh, Esser N. Conduct disorders (CD): the reliability and validity of the new ICD-10-categories. Acta Paedopsychiatr. 1990;53(2):93-103.
		ICD-9	312	Disturbance of conduct not elsewhere classified
		ICD-9	313.81	Oppositional defiant disorder
	Depression	ICD-10	F32	Depressive episode	Meinhofer A, Hinde JM, Keyes KM, Lugo-Candelas C. Association of Comorbid Behavioral and Medical Conditions With Cannabis Use Disorder in Pregnancy. JAMA Psychiatry. 2022;79(1):50. doi:10.1001/jamapsychiatry.2021.3193
		ICD-10	F33	Major depressive disorder, recurrent	Kim GE, Jo MW, Shin YW. Increased prevalence of depression in South Korea from 2002 to 2013. Sci Rep. 2020;10(1). doi:10.1038/s41598-020-74119-4
		ICD-10	F34.1	Dysthymic disorder	Chen MH, Pan TL, Bai YM, et al. Postpartum Depression and Psychosis and Subsequent Severe Mental Illnesses in Mothers and Neurodevelopmental Disorders in Children: A Nationwide Study. J Clin Psychiatry. 2021;82(4). doi:10.4088/JCP.20m13735
		ICD-10	F06.31	Mood disorder due to known physiological condition with depressive features
		ICD-10	F06.32	Mood disorder due to known physiological condition with with major depressive-like episode
		ICD-9	296.2	Major depressive disorder single episode
		ICD-9	296.3	Major depressive disorder recurrent episode
		ICD-9	300.4	Dysthymic disorder
		ICD-9	301.12	Chronic depressive personality disorder
		ICD-9	311	Depressive disorder, not elsewhere classified
		ICD-9	298	Depressive type psychosis
	Anxiety	ICD-10	F40	Phobic anxiety disorders	Meinhofer A, Hinde JM, Keyes KM, Lugo-Candelas C. Association of Comorbid Behavioral and Medical Conditions With Cannabis Use Disorder in Pregnancy. JAMA Psychiatry. 2022;79(1):50. doi:10.1001/jamapsychiatry.2021.3193
		ICD-10	F41	Other anxiety disorders	Li X, Sundquist J, Sundquist K. Sibling risk of anxiety disorders based on hospitalizations in Sweden. Psychiatry Clin Neurosci. 2011;65(3):233-238. doi:10.1111/j.1440-1819.2011.02199.x
		ICD-10	F42	Obsessive-compulsive disorder	Carballo JJ, Baca-Garcia E, Blanco C, et al. Stability of childhood anxiety disorder diagnoses: a follow-up naturalistic study in psychiatric care. Eur Child Adolesc Psychiatry. 2009;19(4):395-403. doi:10.1007/s00787-009-0064-1
		ICD-10	F06.4	Anxiety disorder due to known physiological condition
		ICD-9	300	Anxiety states
		ICD-9	300.2	Phobic disorders
		ICD-9	300.3	Obsessive-compulsive disorders
		ICD-9	293.84	Anxiety disorder in conditions classified elsewhere
	Suicidality and Self Harm	ICD-10	R45.851	Suicidal ideations	Stewart C, Crawford PM, Simon GE. Changes in Coding of Suicide Attempts or Self-Harm With Transition From ICD-9 to ICD-10. Psychiatr Serv. 2017;68(3):215-215. doi:10.1176/appi.ps.201600450
		ICD-10	R45.88	Nonsuicidal self-harm	Simon GE, Shortreed SM, Boggs JM, et al. Accuracy of ICD-10-CM encounter diagnoses from health records for identifying self-harm events. J Am Med Inform Assoc. 2022;29(12):2023-2031. doi:10.1093/jamia/ocac144
		ICD-10	X71-X83	Intentional self-harm
		ICD-10	T1491	Suicide attempt
		ICD-10	T36.xx2 - T65.xx2	Poisoning, intentional self-harm
		ICD-10	T71.xx2	Asphyxiation, intentional self-harm
		ICD-9	V62.84	Suicidal ideation
		ICD-9	E950-E959	Suicide and self-inflicted injury
Developmental Outcomes	Autism and Other Pervasive Developmental Disorders	ICD-10	F84.0	Autistic Disorder	Dodds L, Spencer A, Shea S, et al. Validity of autism diagnoses using administrative health data. Chronic Dis Can. 2009;29(3):102-107. doi:10.24095/hpcdp.29.3.02
		ICD-10	F84.3	Other childhood disintegrative disorder	Volkmar FR, Cicchetti DV, Bregman J, Cohen DJ. Three diagnostic systems for autism: DSM-III, DSM-III-R, and ICD-10. J Autism Dev Disord. 1992;22(4):483-492. doi:10.1007/bf01046323
		ICD-10	F84.5	Asperger's syndrome	Klann JG, Chen PJ, Bochenek J, et al. Electronic Health Record Based Algorithm to Identify Patients with Autism Spectrum Disorder. PLoS One. 2016;11(7):e0159621-e0159621. doi:10.1371/journal.pone.0159621
		ICD-10	F84.8	Other pervasive developmental disorders
		ICD-10	F84.9	Pervasive developmental disorder, unspecified
		ICD-9	299	Pervasive developmental disorders
	Overall Developmental Delays	ICD-10	F80	Specific developmental disorders of speech and language	Møller LR, Sørensen MJ, Thomsen PH. ICD-10 classification in Danish child and adolescent psychiatry--have diagnoses changed after the introduction of ICD-10?. Nord J Psychiatry. 2007;61(1):71-78. doi:10.1080/08039480601121942
		ICD-10	F81	Specific developmental disorders of scholastic skills	Lehti V, Gyllenberg D, Suominen A, Sourander A. Finnish-born children of immigrants are more likely to be diagnosed with developmental disorders related to speech and language, academic skills and coordination. Acta Paediatr. 2018;107(8):1409-1417. doi:10.1111/apa.14308
		ICD-10	F82	Specific developmental disorder of motor function	Mann JR, Crawford S, Wilson L, McDermott S. Does race influence age of diagnosis for children with developmental delay? Disabil Health J. 2008;1(3):157-162. doi:10.1016/j.dhjo.2008.04.002
		ICD-10	F88	Other disorders of psychological development
		ICD-10	F89	Unspecified disorder of psychological development
		ICD-10	R62.0	Delayed milestone in childhood
		ICD-10	R62.5	Other and unspecified lack of expected normal physiological development in childhood
		ICD-10	R63.6	Underweight
		ICD-9	315	Specific delays in development
		ICD-9	783.4	Lack of expected normal physiological development in childhood
		ICD-9	783.22	Underweight
	Speech and Language Delays	ICD-10	F80	Specific developmental disorders of speech and language
		ICD-9	315.3	Developmental speech or language disorder
	Cognitive Delays	ICD-10	F81	Specific developmental disorders of scholastic skills
		ICD-9	315	Developmental reading disorder
		ICD-9	315.1	Mathematics disorder
		ICD-9	315.2	Other specific developmental learning difficulties
	Motor Delays	ICD-10	F82	Specific developmental disorder of motor function
		ICD-9	315.4	Developmental coordination disorder
	Growth Delays	ICD-10	R62.51	Failure to thrive (child)
		ICD-10	R62.52	Short stature (child)
		ICD-10	R63.6	Underweight
		ICD-9	783.41	Failure to thrive
		ICD-9	783.43	Short stature
		ICD-9	783.22	Underweight
	Other Developmental Delays	ICD-10	F88	Other disorders of psychological development
		ICD-10	F89	Unspecified disorder of psychological development
		ICD-10	R62.0	Delayed milestone in childhood
		ICD-10	R62.50	Unspecified lack of expected normal physiological development in childhood
		ICD-10	R62.59	Other lack of expected normal physiological development in childhood
		ICD-9	315.5	Mixed development disorder
		ICD-9	315.8	Other specified delays in development
		ICD-9	315.9	Unspecified delay in development
		ICD-9	783.42	Delayed milestones
		ICD-9	783.4	Lack of normal physiological development, unspecified
Physical Health Outcomes	Asthma	ICD-10	J45	Asthma	Schneider A, Gantner L, Maag I, Borst MM, Wensing M, Szecsenyi J. Are ICD-10 codes appropriate for performance assessment in asthma and COPD in general practice? Results of a cross sectional observational study. BMC Health Serv Res. 2005;5(1). doi:10.1186/1472-6963-5-11
		ICD-9	J82.83	Asthma	Juhn YJ, Kung A, Voigt RG, Johnson SK. Characterisation of children’s asthma status by ICD-9 code and criteria-based medical record review. Prim Care Respir J. 2010;20(1):79-83. doi:10.4104/pcrj.2010.00076
		ICD-9	493	Asthma
	Congenital Abnormalities	ICD-10	Q	Congenital malformations, deformations and chromosomal abnormalities	Ndibazza J, Lule S, Nampijja M, et al. A Description of Congenital Anomalies Among Infants in Entebbe, Uganda. Birth Defects Res A Clin Mol Teratol. 2011;91(9):857-861. doi:10.1002/bdra.20838
		ICD-10	740-759	Congenital anomalies	Holmes LB, Westgate MN. Using ICD-9 codes to establish prevalence of malformations in newborn infants. Birth Defects Res A Clin Mol Teratol. 2012;94(4):208-214. doi:10.1002/bdra.23001
	Complex Chronic Conditions	See Feudtner et al. 2014		Additional Information - Table of ICD-9 and ICD-10 Diagnosis Codes	Feudtner C, Feinstein JA, Zhong W, Hall M, Dai D. Pediatric complex chronic conditions classification system version 2: updated for ICD-10 and complex medical technology dependence and transplantation. BMC Pediatr. 2014;14(1). doi:10.1186/1471-2431-14-199
	Overweight and Obesity	ICD-10	E66	Overweight and obesity	Gribsholt SB, Pedersen L, Richelsen B, Thomsen RW. Validity of ICD-10 diagnoses of overweight and obesity in Danish hospitals. Clin Epidemiol. 2019;11:845-854. doi:10.2147/clep.s214909
		ICD-9	278	Overweight and obesity	Mocarski M, Tian Y, Smolarz BG, McAna J, Crawford A. Use of International Classification of Diseases, Ninth Revision Codes for Obesity: Trends in the United States from an Electronic Health Record-Derived Database. Popul Health Manag. 2018;21(3):222-230. doi:10.1089/pop.2017.0092
	Hearing Problems	ICD-10	H90	Conductive and sensorineural hearing loss	Osler M, Christensen GT, Mortensen EL, Christensen K, Garde E, Rozing MP. Hearing loss, cognitive ability, and dementia in men age 19–78 years. Eur J Epidemiol. 2018;34(2):125-130. doi:/10.1007/s10654-018-0452-2
		ICD-10	H91	Other and unspecified hearing loss	Miyagishima R, Hopper T, Hodgetts B, Soos B, Williamson T, Drummond N. Development of a case definition for hearing loss in community-based older adults: a cross-sectional validation study. CMAJ Open. 2021;9(3):E796-E801. doi:10.9778/cmajo.20200267
		ICD-10	Z01.110	Encounter for hearing examination following failed hearing screening
		ICD-9	389	Hearing loss
		ICD-9	388.2	Sudden hearing loss, unspecified
		ICD-9	V41.2	Problems with hearing
		ICD-9	V72.11	Encounter for hearing examination following failed hearing screening
	Vision Problems	ICD-10	H53	Visual disturbances	van Duijnhoven J, Aarts MPJ, Aries MBC, Rosemann ALP, Kort HSM. Systematic review on the interaction between office light conditions and occupational health: Elucidating gaps and methodological issues. Indoor Built Environ. 2017;28(2):152-174. doi:10.1177/1420326x17735162
		ICD-10	H54	Blindness and low vision	Ganz ML, Xuan Z, Hunter DG. Prevalence and Correlates of Children’s Diagnosed Eye and Vision Conditions. Ophthalmology. 2006;113(12):2298-2306. doi:10.1016/j.ophtha.2006.06.015
		ICD-10	Z01.02	Encounter for examination of eyes and vision following failed vision screening
		ICD-9	368	Visual disturbances
		ICD-9	369	Blindness and low vision
	Middle Ear Infections	ICD-10	H65	Nonsuppurative otitis media	Horsky J, Drucker EA, Ramelson HZ. Accuracy and Completeness of Clinical Coding Using ICD-10 for Ambulatory Visits. AMIA Annu Symp Proc. 2018;2017:912-920. Published 2018 Apr 16.
		ICD-10	H66	Suppurative and unspecified otitis media	Adams DJ, Susi A, Erdie-Lalena CR, et al. Otitis Media and Related Complications Among Children with Autism Spectrum Disorders. J Autism Dev Disord. 2016;46(5):1636-1642. doi:10.1007/s10803-015-2689-x
		ICD-10	H77	Otitis media in diseases classified elsewhere
		ICD-9	381	Acute nonsuppurative otitis media
		ICD-9	381.1	Chronic serous otitis media
		ICD-9	381.2	Chronic mucoid otitis media
		ICD-9	381.3	Other and unspecified chronic nonsuppurative otitis media
		ICD-9	381.4	Nonsuppurative otitis media, not specified as acute or chronic
		ICD-9	382	Suppurative and unspecified otitis media
	Respiratory Infections	ICD-10	J00-J06	Acute upper respiratory infections	Chicaiza-Ayala W, Henríquez-Trujillo AR, Ortiz-Prado E, Douce RW, Coral-Almeida M. The burden of acute respiratory infections in Ecuador 2011-2015. PLoS One. 2018;13(5):e0196650. doi:10.1371/journal.pone.0196650
		ICD-10	J09-J18	Influenza and pneumonia	Carpenter DO, Ma J, Lessner L. Asthma and infectious respiratory disease in relation to residence near hazardous waste sites. Ann N Y Acad Sci. 2008;1140:201-208. doi:10.1196/annals.1454.000
		ICD-10	J20-J22	Other acute lower respiratory infections
		ICD-9	460-466	Acute respiratory infections
		ICD-9	480-488	Pneumonia and influenza
	Gastroenteritis	ICD-10	A00-A09	Intestinal infectious diseases	Gil A, Carrasco P, Jiménez R, San-Martín M, Oyagüez I, González A. Burden of hospitalizations attributable to rotavirus infection in children in Spain, period 1999-2000. Vaccine. 2004;22(17-18):2221-2225
		ICD-10	K52	Other and unspecified noninfective gastroenteritis and colitis	Lynen Jansen P, Stallmach A, Lohse A, Lerch M. Development of gastrointestinal infectious diseases between 2000 and 2012. Z Gastroenterol. 2014;52(6):549-557
		ICD-9	001-009	Intestinal infectious diseases
		ICD-9	558	Other and unspecified noninfective gastroenteritis and colitis
	Dental Problems	ICD-10	K00-K14	Diseases of oral cavity and salivary glands	Figueiredo RLF, Singhal S, Dempster L, Hwang SW, Quinonez C. The accuracy of International Classification of Diseases coding for dental problems not associated with trauma in a hospital emergency department. J Public Health Dent. 2015;75(4):343-347. doi:10.1111/jphd.12115
		ICD-10	M26	Dentofacial anomalies	Allareddy V, Kim MK, Kim S, et al. Hospitalizations primarily attributed to dental conditions in the United States in 2008. Oral Surg Oral Med Oral Pathol Oral Radiol. 2012;114(3):333-337. doi:10.1016/j.oooo.2012.03.024
		ICD-10	M27	Other diseases of jaws
		ICD-9	520-529	Diseases of oral cavity, salivary glands, and jaws
	Dermatologic Problems	ICD-10	L00-L99	Diseases of the skin and subcutaneous tissue	Samannodi M. Hospital Admissions Related to Infections and Disorders of the Skin and Subcutaneous Tissue in England and Wales. Healthcare. 2022;10(10):2028. doi:10.3390/healthcare10102028
		ICD-9	680-709	Diseases of the skin and subcutaneous tissue	Peñate Y, Borrego L, Hernández N, Islas D. Pediatric Dermatology Consultations: A Retrospective Analysis of Inpatient Consultations Referred to the Dermatology Service. Pediatr Dermatol. 2011;29(1):115-118. doi:10.1111/j.1525-1470.2011.01406.x
	Injuries	ICD-10	S00-S99	Injury, specified by site	Clark D, Black A, Skavdahl D, Hallagan L. Open-access programs for injury categorization using ICD-9 or ICD-10. Inj Epidemiol. 2018;5(1):11
		ICD-10	T07	Injuries involving multiple body regions
		ICD-10	T14	Injury of unspecified body region
		ICD-10	T20-T32	Burns and corrosions
		ICD-9	800-897	Injury, specified by type and/or site
		ICD-9	900-929, 950-957	Injury, specified by type and/or site
		ICD-9	940-949	Burns
		ICD-9	959	Injury, other and unspecified
Adverse Childhood Experiences	Health Problems in Family	ICD-10	Z63.6	Dependent relative needing care at home	Truong HP, Luke AA, Hammond G, Wadhera RK, Reidhead M, Joynt Maddox KE. Utilization of Social Determinants of Health ICD-10 Z-Codes Among Hospitalized Patients in the United States, 2016–2017. Med Care. 2020;58(12):1037-1043. doi:10.1097/mlr.0000000000001418
		ICD-10	Z63.79	Other stressful life events affecting family and household	Guo Y, Chen Z, Xu K, et al. International Classification of Diseases, Tenth Revision, Clinical Modification social determinants of health codes are poorly used in electronic health records. Medicine. 2020;99(52):e23818. doi:10.1097/md.0000000000023818
		ICD-10	Z63.72	Alcoholism and drug addiction in family	Agarwal AR, Prichett L, Jain A, Uma Srikumaran. Assessment of Use of ICD-9 and ICD-10 Codes for Social Determinants of Health in the US, 2011-2021. JAMA Netw Open. 2023;6(5):e2312538-e2312538. doi:10.1001/jamanetworkopen.2023.12538
		ICD-9	V61.4	Health problems within family	Torres JM, Lawlor J, Colvin JD, et al. ICD Social Codes: An Underutilized Resource for Tracking Social Needs. Med Care. 2017;55(9):810-816. doi:10.1097/mlr.0000000000000764
	Family Disruption	ICD-10	Z63.3	Absence of family member
		ICD-10	Z63.4	Disappearance and death of family member
		ICD-10	Z63.5	Disruption of family by separation and divorce
		ICD-9	V61.0	Family disruption
		ICD-9	V62.82	Bereavement, uncomplicated
	Other Childhood and Family Problems	ICD-10	Z60.1	Atypical parenting situation
		ICD-10	Z61	Problems related to negative life events in childhood
		ICD-10	Z62	Problems related to upbringing
		ICD-10	Z63.1	Problems in relationship with parents and in-laws
		ICD-10	Z63.2	Inadequate family support
		ICD-10	Z63.8	Other specified problems related to primary support group
		ICD-10	Z63.9	Problem related to primary support group, unspecified
		ICD-10	Z65.8	Other specified problems related to psychosocial circumstances
		ICD-10	Z65.9	Problem related to unspecified psychosocial circumstances
		ICD-9	V61.29	Other parent-child problems
		ICD-9	V61.8	Other specified family circumstances
		ICD-9	V61.9	Unspecified family circumstance
		ICD-9	V62.81	Interpersonal problems, not elsewhere classified
		ICD-9	V62.89	Other psychological or physical stress, not elsewhere classified
		ICD-9	V62.9	Unspecified psychosocial circumstance
	Child Abuse and Neglect	ICD-10	T76.02	Child neglect or abandonment, suspected
		ICD-10	T76.12	Child physical abuse, suspected
		ICD-10	T76.22	Child sexual abuse, suspected
		ICD-10	T76.32	Child psychological abuse, suspected
		ICD-10	T76.52	Child sexual exploitation, suspected
		ICD-10	T76.62	Child forced labor exploitation, suspected
		ICD-10	T76.92	Unspecified child maltreatment, suspected
		ICD-10	T74.02	Child neglect or abandonment, confirmed
		ICD-10	T74.12	Child physical abuse, confirmed
		ICD-10	T74.22	Child sexual abuse, confirmed
		ICD-10	T74.32	Child psychological abuse, confirmed
		ICD-10	T74.4	Shaken infant syndrome
		ICD-10	T74.52	Child sexual exploitation, confirmed
		ICD-10	T74.62	Child forced labor exploitation, confirmed
		ICD-10	T74.92	Unspecified child maltreatment, confirmed
		ICD-10	Z04.42	Encounter for examination and observation following alleged child rape
		ICD-10	Z04.72	Encounter for examination and observation following alleged child physical abuse
		ICD-9	995.5	Child abuse/maltreatment
		ICD-9	V71.5	Observation following alleged rape or seduction
		ICD-9	V71.81	Observation and evaluation for suspected abuse and neglect
	Educational Problems	ICD-10	Z55	Problems related to education and literacy
		ICD-9	V62.3	Educational circumstances
	Housing/Economic Problems	ICD-10	Z59	Problems related to housing and economic circumstances
		ICD-9	V60	Housing, household, and economic circumstances
	Legal Problems	ICD-10	Z65.0	Conviction in civil and criminal proceedings without imprisonment
		ICD-10	Z65.1	Imprisonment and other incarceration
		ICD-10	Z65.2	Problems related to release from prison
		ICD-10	Z65.3	Problems related to other legal circumstances
		ICD-9	V62.5	Legal circumstances
	Social Problems	ICD-10	Z60.3	Acculturation difficulty
		ICD-10	Z60.4	Social exclusion and rejection
		ICD-10	Z60.5	Target of (perceived) adverse discrimination and persecution
		ICD-10	Z60.8	Other problems related to social environment
		ICD-10	Z60.9	Problem related to social environment, unspecified
		ICD-9	V62.4	Social maladjustment
Substance Use Outcomes	Alcohol Use Disorder	ICD-10	T51	Toxic effect of alcohol	Meinhofer A, Hinde JM, Keyes KM, Lugo-Candelas C. Association of Comorbid Behavioral and Medical Conditions With Cannabis Use Disorder in Pregnancy. JAMA Psychiatry. 2022;79(1):50. doi:10.1001/jamapsychiatry.2021.3193
		ICD-10	R78.0	Excessive blood level of alcohol	Centers for Medicare and Medicaid. Chronic Conditions Data Warehouse. Other Chronic Health, Mental Health, and Potentially Disabling Conditions. https://www2.ccwdata.org/web/guest/condition-categories-other
		ICD-10	F10	Alcohol related disorders
		ICD-10	O99.31	Alcohol use complicating pregnancy, childbirth, and the puerperium
		ICD-9	980	Toxic effect of ethyl alcohol
		ICD-9	980.9	Toxic effect of unspecified alcohol
		ICD-9	790.3	Excessive blood level of alcohol
		ICD-9	760.71	Alcohol affecting fetus or newborn via placenta or breast milk
		ICD-9	E860.0	Accidental poisoning by alcoholic beverages
		ICD-9	E860.1	Accidental poisoning by other and unspecified ethyl alcohol and its products
		ICD-9	E860.9	Accidental poisoning by unspecified alcohol
		ICD-9	291	Alcohol-induced mental disorders
		ICD-9	303	Alcohol dependence syndrome
		ICD-9	305	Nondependent alcohol abuse
	Tobacco Use Disorder	ICD-10	O99.33	Tobacco use disorder complicating pregnancy, childbirth, and the puerperium
		ICD-10	F17	Nicotine dependence
		ICD-10	T65.2	Toxic effect of tobacco and nicotine
		ICD-9	649	Tobacco use disorder complicating pregnancy, childbirth, or the puerperium
		ICD-9	305.1	Tobacco use disorder
		ICD-9	989.84	Toxic effect of tobacco
	Cannabis Use Disorder	ICD-10	T40.7	Poisoning by, adverse effect of and underdosing of cannabis (derivatives)
		ICD-10	F12	Cannabis related disorders
		ICD-9	304.3	Cannabis dependence
		ICD-9	305.2	Nondependent cannabis abuse
	Opioid Use Disorder	ICD-10	F11	Opioid related disorders
		ICD-10	T40.0	Poisoning by, adverse effect of and underdosing of opium
		ICD-10	T40.1	Poisoning by and adverse effect of heroin
		ICD-10	T40.2	Poisoning by, adverse effect of and underdosing of other opioids
		ICD-10	T40.3	Poisoning by, adverse effect of and underdosing of methadone
		ICD-10	T40.4	Poisoning by, adverse effect of and underdosing of other synthetic narcotics
		ICD-10	T40.6	Poisoning by, adverse effect of and underdosing of other and unspecified narcotics
		ICD-9	304	Opioid type dependence
		ICD-9	304.7	Combinations of opioid type drug with any other drug dependence
		ICD-9	305.5	Nondependent opioid abuse
		ICD-9	965	Poisoning by opiates and related narcotics
		ICD-9	E850.0	Accidental poisoning by heroin
		ICD-9	E850.1	Accidental poisoning by methadone
		ICD-9	E850.2	Accidental poisoning by other opiates and related narcotics
		ICD-9	E935.0	Heroin, adverse effects
		ICD-9	E935.1	Methadone, adverse effects
		ICD-9	E935.2	Opiates, adverse effects
		ICD-9	E94.01	Opiate antagonists, adverse effects
		HCPCS	H0020	Alcohol and/or drug services; methadone administration and/or service (provision of the drug by a licensed program)
		HCPCS	G2067	Medication assisted treatment, methadone; weekly bundle including dispensing and/or administration, substance use counseling, individual and group therapy, and toxicology testing, if performed (provision of the services by a medicare-enrolled opioid treatment program)
		HCPCS	G2078	Take-home supply of methadone; up to 7 additional day supply (provision of the services by a medicare-enrolled opioid treatment program); list separately in addition to code for primary procedure
		HCPCS	S0109	Methadone, oral, 5 mg
		ICD-10 PCS	HZ81	Substance Abuse Treatment - Methadone Maintenance
		ICD-10 PCS	HZ91	Substance Abuse Treatment - Methadone Maintenance
		HCPCS	G2068	Medication assisted treatment, buprenorphine (oral) weekly bundle including dispensing and/or administration, substance...
		HCPCS	G2069	Medication assisted treatment, buprenorphine (injectable) weekly bundle including dispensing and/or administration, sub...
		HCPCS	G2070	Medication assisted treatment, buprenorphine (implant insertion) weekly bundle including dispensing and/or administrati...
		HCPCS	G2071	Medication assisted treatment, buprenorphine (implant removal) weekly bundle including dispensing and/or administration...
		HCPCS	G2072	Medication assisted treatment, buprenorphine (implant insertion and removal) weekly bundle including dispensing and/or ...
		HCPCS	G2079	Take-home supply of buprenorphine (oral) up to 7 additional day supply (provision of the services by a medicare
		HCPCS	J0570	Buprenorphine implant, 74.2 mg
		HCPCS	J0571	Buprenorphine, oral, 1 mg
		HCPCS	J0572	Buprenorphine/naloxone, oral, less than or equal to 3 mg buprenorphine
		HCPCS	J0573	Buprenorphine/naloxone, oral, greater than 3 mg, but less than or equal to 6 mg buprenorphine
		HCPCS	J0574	Buprenorphine/naloxone, oral, greater than 6 mg, but less than or equal to 10 mg buprenorphine
		HCPCS	J0575	Buprenorphine/naloxone, oral, greater than 10 mg buprenorphine
		HCPCS	Q9991	Injection, buprenorphine extended release (sublocade), less than or equal to 100 mg
		HCPCS	Q9992	Injection, buprenorphine extended release (sublocade), greater than 100 mg
		NDC	Available upon request	Buprenorphine for OUD
	Stimulant Use Disorder	ICD-10	F14	Cocaine related disorders
		ICD-10	F15	Other stimulant related disorders
		ICD-10	T40.5	Poisoning by, adverse effect of and underdosing of cocaine
		ICD-10	T43.6	Poisoning by, adverse effect of and underdosing of psychostimulants
		ICD-9	970.81	Poisoning by cocaine
		ICD-9	304.2	Cocaine dependence
		ICD-9	305.6	Nondependent cocaine abuse
		ICD-9	969.7	Poisoning by psychostimulants
		ICD-9	304.4	Amphetamine and other psychostimulant dependence
		ICD-9	305.7	Nondependent amphetamine or related acting sympathomimetic abuse
	Other Drug Use Disorders	ICD-10	F13	Sedative, hypnotic, or anxiolytic related disorders
		ICD-10	F16	Hallucinogen related disorders
		ICD-10	F18	Inhalant related disorders
		ICD-10	F19	Other psychoactive substance related disorders
		ICD-9	304.1	Sedative, hypnotic or anxiolytic dependence
		ICD-9	305.4	Nondependent sedative, hypnotic or anxiolytic abuse
		ICD-9	304.5	Hallucinogen dependence
		ICD-9	305.3	Nondependent hallucinogen abuse
		ICD-9	304.6	Other specified drug dependence
		ICD-9	304.8	Combinations of drug dependence excluding opioid type drug
		ICD-9	304.9	Unspecified drug dependence
		ICD-9	305.8	Nondependent antidepressant type abuse
		ICD-9	305.9	Nondependent other mixed or unspecified drug abuse
Health Service Utilization	Well-Child Visit	ICD-10	Z00.110	Health supervision for newborn under 8 days old	Coding for Pediatric Preventive Care 2022. American Academy of Pediatrics. Published 2022. https://downloads.aap.org/AAP/PDF/Coding%20Preventive%20Care.pdf
		ICD-10	Z00.111	Health supervision for newborn to 28 days old
		ICD-10	Z00.121	Routine child health exam with abnormal findings
		ICD-10	Z00.129	Routine child health exam without abnormal findings
		ICD-10	Z00.00	General adult medical exam without abnormal findings
		ICD-10	Z00.01	General adult medical exam with abnormal findings
		ICD-10	Z00.8	Encounter for other general examination
		ICD-10	Z02.89	Encounter for other administrative examination
		ICD-9	V20.2	Routine infant or child health check
		ICD-9	V20.3	Health supervision of infant or child
		ICD-9	V70.0	Routine general medical examination at a health care facility
		ICD-9	V70.3	Other general medical examination for administrative purposes
		ICD-9	V70.5	Health examination of defined subpopulations
		ICD-9	V70.6	Encounter for other general examination
		ICD-9	V70.8	Other specified general medical examination
		ICD-9	V70.9	Unspecified general medical examination
		CPT	99381	New patient - Younger than 1 year
		CPT	99391	Established patient - Younger than 1 year
		CPT	99382	New patient - 1-4 years old
		CPT	99392	Established patient – 1-4 years old
		CPT	99383	New patient - 5-11 years old
		CPT	99393	Established patient - 5-11 years old
		CPT	99384	New patient - 12-17 years old
		CPT	99394	Established patient – 12-17 years old
		CPT	99385	New patient - 18+ years old
		CPT	99395	Established patient – 18+ years old
		CPT	99461	Initial care per day, for E/M of normal newborn infant seen in other than hospital or birthing center
		HCPCS	G0438	Annual wellness visit; includes a personalized prevention plan of service, initial visit
		HCPCS	G0439	Annual wellness visit, includes a personalized prevention plan of service, subsequent visit
		HCPCS	S0302	Completed Early and Periodic Screening, Diagnosis, and Treatment service
		HCPCS	S0610	Annual gynecological examination, new patient
		HCPCS	S0612	Annual gynecological examination, established patient
	Other Outpatient Visit	ICD-10	Z00.5	Encounter for examination of potential donor of organ and tissue
		ICD-10	Z00.8	Encounter for other general examination
		ICD-10	Z02.0	Encounter for examination for admission to educational institution
		ICD-10	Z02.1	Encounter for pre-employment examination
		ICD-10	Z02.2	Encounter for examination for admission to residential institution
		ICD-10	Z02.3	Encounter for examination for recruitment to armed forces
		ICD-10	Z02.4	Encounter for examination for driving license
		ICD-10	Z02.5	Encounter for examination for participation in sport
		ICD-10	Z02.6	Encounter for examination for insurance purposes
		ICD-10	Z02.7	Encounter for issue of medical certificate
		ICD-10	Z02.8	Encounter for other administrative examinations
		ICD-10	Z76.1	Encounter for health supervision and care of foundling
		ICD-10	Z76.2	Encounter for health supervision and care of other healthy infant and child
		ICD-9	V20.0	Health supervision of foundling
		ICD-9	V20.1	Other healthy infant or child receiving care
		ICD-9	V70.3	Other general medical examination for administrative purposes
		ICD-9	V70.5	Health examination of defined subpopulations
		ICD-9	V70.6	Encounter for other general examination
		ICD-9	V70.8	Other specified general medical examination
		ICD-9	V70.9	Unspecified general medical examination
		CPT	99201 – 99205	Office or outpatient visit for the evaluation and management of a new patient
		CPT	99211 – 99215	Office or outpatient visit for the evaluation and management of an established patient
		CPT	99241 – 99245	Outpatient consultation
		CPT	99341 – 99345	Home visit for the evaluation and management of a new patient
		CPT	99347 – 99350	Home visit for the evaluation and management of an established patient
		HCPCS	S0302	Completed Early and Periodic Screening, Diagnosis, and Treatment service
		HCPCS	S0622	Routine examination for college, new or established patient
	EPSDT Services	HCPCS	S0302	Completed Early and Periodic Screening, Diagnosis, and Treatment service	CODEBOOK: T-MSIS Analytic Files (TAF) Claims Research Identifiable Files (RIFs)
		Medicaid TAF	TOS_CD=010	Data element in Medicaid TAF claims data (see codebook)
		Medicaid TAF	XIX_SRVC_CTGRY_CD=0015	Data element in Medicaid TAF claims data (see codebook)
		Medicaid TAF	BNFT_TYPE_CD=007	Data element in Medicaid TAF claims data (see codebook)
		Medicaid TAF	PGM_TYPE_CD=01	Data element in Medicaid TAF claims data (see codebook)
		Medicaid MAX	MSIS_TOP=1	Data element in Medicaid MAX claims data (see codebook)	Medicaid Analytic Extract Other Services (OT) Record Layout and Description 2014
	Immunization	ICD-10	Z23	Encounter for immunization
		ICD-9	V03	Need for prophylactic vaccination and inoculation against bacterial diseases
		ICD-9	V04	Need for prophylactic vaccination and inoculation against certain viral diseases
		ICD-9	V05	Need for other prophylactic vaccination and inoculation against single diseases
		ICD-9	V06	Need for prophylactic vaccination and inoculation against combinations of diseases
		CPT	90460	Immunization administration through 18 years of age via any route of administration, with counseling, one vaccine
		CPT	90461	Immunization administration through 18 years of age via any route of administration, with counseling, each additional vaccine
		CPT	90471	Immunization administration (includes percutaneous, intradermal, subcutaneous or intramuscular injection) without counseling, one vaccine
		CPT	90472	Immunization administration (includes percutaneous, intradermal, subcutaneous or intramuscular injection) without counseling, each additional vaccine
		CPT	90473	Immunization administration by intranasal or oral route without counseling, one vaccine
		CPT	90474	Immunization administration by intranasal or oral route without counseling, each additional vaccine
		CPT	90620	Meningococcal recombinant protein and outer membrane vesicle vaccine, serogroup B, 2 dose schedule, for intramuscular
		CPT	90621	Meningococcal recombinant lipoprotein vaccine, serogroup B, 2 or 3 dose schedule, for intramuscular use
		CPT	90633	Hepatitis A vaccine, pediatric/adolescent dosage, 2 dose schedule for intramuscular use
		CPT	90647	Hemophilus influenza B vaccine (Hib), PRP-OMP conjugate, 3 dose schedule for intramuscular use
		CPT	90648	Hemophilus influenza B vaccine (Hib), PRP-T conjugate, 4 dose schedule, for intramuscular use
		CPT	90651	Human Papillomavirus vaccine types 6, 11, 16, 18, 31, 33, 45, 52, 58, nonavalent (HPV)
		CPT	90670	Pneumococcal conjugate vaccine, 13 valent, for intramuscular use
		CPT	90672	Influenza virus vaccine, quadrivalent, live, for intranasal use
		CPT	90674	Influenza virus vaccine, quad (ccIIV4), derived from cell cultures, subunit, preservative and antibiotic free, 0.5 mL dosage, IM
		CPT	90682	Influenza virus vaccine, quad (RIV4), derived from recombinant DNA, HA protein only, preservative and antibiotic free, IM use
		CPT	90685	Influenza virus vaccine, quad (IIV4), split virus, preservative free, 0.25ml dose, for IM use
		CPT	90686	Influenza virus vaccine, quadrivalent, split virus, preservative free, 0.5 ml dosage, for intramuscular use
		CPT	90687	Influenza virus vaccine, quad (IIV4), split virus, 0.25ml dosage, for IM use
		CPT	90688	Influenza virus vaccine, quad (IIV4), split virus, 0.5ml dosage, for IM use
		CPT	90756	Influenza virus vaccine, quad (ccIIV4), derived from cell cultures, subunit, antibiotic free, 0.5mL dosage, for IM use
		CPT	90680	Rotavirus vaccine, pentavalent, 3 dose schedule, lives, for oral use (Rotateq)
		CPT	90681	Rotavirus vaccine, human, attenuated, 2 dose schedule, live, for oral use (Rotarix)
		CPT	90696	Diphtheria, tetanus toxoids, acellular pertussis vaccine and poliovirus vaccine, inactivated (DTaP-IPV), when administered to children 4 years through 6 years of age, for intramuscular use
		CPT	90697	Diphtheria, tetanus toxoids, acellular pertussis vaccine, inactivated poliovirus vaccine, w PRP-OMP conjugate vaccine, and hepatitis B vaccine (DTaP-IPV-Hib-HepB), for IM use
		CPT	90698	Diphtheria, tetanus toxoids, acellular pertussis vaccine, hemophilus influenza Type B, and poliovirus vaccine, inactivated (DTaP-HIB-IPV), for intramuscular use
		CPT	90700	Diphtheria, tetanus toxoids, acellular pertussis vaccine (DtaP), when administered to individuals younger than 7 years, for intramuscular use
		CPT	90702	Diphtheria and tetanus toxoids (DT), adsorbed when administered to younger than 7 years, for IM use
		CPT	90707	Measles, mumps, and rubella vaccine (MMR), live, for subcutaneous use
		CPT	90710	Measles, mumps, rubella, and varicella vaccine (MMRV), live, for subcutaneous use
		CPT	90713	Poliovirus vaccine, inactivated (IPV), for subcutaneous or intramuscular use
		CPT	90714	Tetanus and diphtheria toxoids (Td) adsorbed, preservative free, when administered to individuals 7 years or older, for intramuscular use
		CPT	90715	Tetanus, diphtheria toxoids and acellular pertussis vaccine (Tdap), when administered to individuals 7 years or older, for intramuscular use
		CPT	90716	Varicella virus vaccine, live, for subcutaneous use
		CPT	90723	Diphtheria, tetanus toxoids, acellular pertussis vaccine, Hepatitis B, and poliovirus vaccine, inactivated (DtaP-HepB-IPV), for intramuscular use
		CPT	90732	Pneumococcal polysaccharide vaccine, 23-valent, adult or immunosuppressed patient dosage, when administered to individuals 2 years or older, for subcutaneous or intramuscular use
		CPT	90734	Meningicoccal conjugate vaccine, serogoups A, C, Y and W-135 (quadtivalent), for intramuscular use (Menactra)
		CPT	90619	Meningococcal conjugate vaccine, serogroups A, C, W, Y, quadrivalent, tetanus toxoid carrier (MenACWY-TT), for IM use
		CPT	90740	Hepatitis B vaccine (Hep B), dialysis or immunosuppressed patient dosage, 3 dose, for IM use
		CPT	90743	Hepatitis B vaccine (Hep B), adolescent, 2 dose, for IM use
		CPT	90744	Hepatitis B vaccine, pediatric/adolescent dosage; 3 dose schedule, for intramuscular use
		CPT	90746	Hepatitis B vaccine (Hep B), adult dosage, for IM use
		CPT	90747	Hepatitis B vaccine (Hep B), dialysis or immunosuppressed patient dosage, 4 dose, for IM use
		HCPCS	G0008	Administration of influenza virus vaccine
		HCPCS	G0009	Administration of pneumococcal vaccine
		HCPCS	G0010	Administration of hepatitis b vaccine
		Medicaid TAF	IMNZTN_TYPE_CD	Data element in Medicaid TAF claims data (see codebook)	CODEBOOK: T-MSIS Analytic Files (TAF) Claims Research Identifiable Files (RIFs)
	Vision Exam	ICD-10	Z01.0	Encounter for examination of eyes and vision
		ICD-9	V72.0	Examination of eyes and vision
		CPT	99173	Screening test of visual acuity, quantitative, bilateral
		CPT	99174	Instrument-based ocular screening (eg, photoscreening, automated-refraction), bilateral; with remote analysis and report
		CPT	99177	Instrument-based ocular screening (eg, photoscreening, automated-refraction), bilateral; with on-site analysis
	Hearing Exam	ICD-10	Z01.1	Encounter for examination of ears and hearing
		ICD-9	V72.1	Examination of ears and hearing
		CPT	92551	Screening test, pure tone, air only
		CPT	92552	Pure tone audiometry (threshold), air only
		CPT	92567	Tympanometry (impedance testing)
		HCPCS	V5008	Hearing screening
	Dental Exam	ICD-10	Z01.2	Encounter for dental examination and cleaning
		ICD-9	V72.2	Dental examination
		CDT	D0120	Periodic exam – established patient
		CDT	D0150	Comprehensive Oral Evaluation, new or established patient
		CDT	D0180	Comprehensive periodontal evaluation
	Fluoride Administration	ICD-10	Z29.3	Encounter for prophylactic fluoride administration
		ICD-9	V07.31	Need for prophylactic fluoride administration
		CPT	99188	Application of topical fluoride varnish by a physician or other qualified health care professional
		CDT	D1206	Topical application of fluoride varnish
		CDT	D1208	Topical application of fluoride – excluding varnish
	Developmental Screening	ICD-10	Z13.4	Encounter for screening for certain developmental disorders in childhood
		ICD-9	V79.2	Special screening for intellectual disabilities
		ICD-9	V79.3	Screening for developmental handicaps in early childhood
		ICD-9	V79.8	Screening for other specified mental disorders and developmental handicaps
		ICD-9	V79.9	Screening for unspecified mental disorder and developmental handicap
		CPT	96110	Developmental screening
		CPT	96111	Developmental screening, extended
		CPT	96112	Developmental test - first 30 minutes
		CPT	96113	Developmental test - additional 30 minutes
		HCPCS	G0451	Development testing, with interpretation and report, per standardized instrument form
	Mental Health Screening	ICD-10	Z13.3	Encounter for screening examination for mental health and behavioral disorders
		ICD-9	V79.0	Screening for depression
		CPT	96127	Emotional/behavioral assessment
		CPT	96130	Psychological testing evaluation services by physician or other qualified healthcare professional, including integration of patient data, interpretation of standardized test results and clinical data, clinical decision making, treatment planning and report and interactive feedback to the patient, family member(s) or caregiver(s), when performed; first hour
		CPT	96136	Psychological or neuropsychological test administration and scoring by physician or other qualified health care professional, two or more tests, any method; first 30 minutes
		CPT	96138	Psychological or neuropsychological test administration/scoring by technician, two or more tests, any method; first 30 minutes
		CPT	96146	Psychological or neuropsychological test administration, with single automated instrument via electronic platform, with automated result only
		HCPCS	G0444	Annual depression screening, 5 to 15 minutes
		HCPCS	H0031	Mental health assessment, by non-physician
	Mental Health Provider Visit	CPT	90791	Psychiatric diagnostic evaluation without medical services
		CPT	90801	Psychiatric diagnostic interview examination
		CPT	90802	Interactive psychiatric diagnostic interview examination
		CPT	90832	Psychotherapy, 30 minutes
		CPT	90834	Psychotherapy, 45 minutes
		CPT	90837	Psychotherapy, 60 minutes
		CPT	90838	Psychotherapy, 60 minutes, with E/M service
		CPT	90846	Family psychotherapy (without client present), 50 minutes
		CPT	90847	Family psychotherapy (with client present), 50 minutes
		CPT	90853	Group psychotherapy (other than of a multiple-family group)
		CPT	98968	Telephone therapy (non-psychiatrist)
		HCPCS	G2121	Depression, anxiety, apathy, and psychosis assessed
		HCPCS	G9742	Psychiatric symptoms assessed - deleted 2019
		HCPCS	G0323	Care management services for behavioral health conditions
		HCPCS	G0507	Care management services for behavioral health conditions - deleted 2017
	Health Risk Screening	CPT	99420	Administration and interpretation of health risk assessment instrument
		CPT	96160	Health risk assessment of patient
		CPT	96161	Health risk assessment of caregiver
		CPT	96150	Health and behavior assessment, each 15 minutes face-to-face with the patient; initial assessment
		CPT	96151	Health and behavior assessment, each 15 minutes face-to-face with the patient; re-assessment
		CPT	96156	Health and behavior assessment or re-assessment
	Substance Use Screening	ICD-9	V79.1	Screening for alcoholism
		CPT	99408	Alcohol and/or substance abuse structured screening and brief intervention services; 15 to 30 minutes
		CPT	99409	Alcohol and/or substance abuse structured screening and brief intervention services; greater than 30 minutes
		HCPCS	G0396	Alcohol and/or substance abuse structured screening and brief intervention services; 15 to 30 minutes
		HCPCS	G0397	Alcohol and/or substance abuse structured screening and brief intervention services; greater than 30 minutes
		HCPCS	G0442	Annual alcohol misuse screening, 5 to 15 minutes
		HCPCS	H0001	Alcohol and/or drug assessment
		HCPCS	H0049	Alcohol and/or drug screening
		HCPCS	H0050	Alcohol and/or drug screening, brief intervention, per 15 minutes
	Health Counseling	ICD-10	Z71	Persons encountering health services for other counseling and medical advice, not elsewhere classified
		ICD-10	Z70	Counseling related to sexual attitude, behavior and orientation
		ICD-9	V65	Other persons seeking consultation
		CPT	99401	Preventive medicine counseling or risk factor reduction intervention(s) provided to an individual; approximately 15 minutes
		CPT	99402	Preventive medicine counseling or risk factor reduction intervention(s) provided to an individual; approximately 30 minutes
		CPT	99403	Preventive medicine counseling or risk factor reduction intervention(s) provided to an individual; approximately 45 minutes
		CPT	99404	Preventive medicine counseling or risk factor reduction intervention(s) provided to an individual; approximately 60 minutes
		CPT	99411	Preventive medicine counseling or risk factor reduction intervention(s) provided to individuals in a group setting; approximately 30 minutes
		CPT	99412	Preventive medicine counseling or risk factor reduction intervention(s) provided to individuals in a group setting; approximately 60 minutes
		CPT	98960	Education and training for patient self-management by a qualified, nonphysician health care professional using a standardized curriculum, face-to-face with the patient (could include caregiver/family) each 30 minutes; individual patient
		CPT	98961	Education and training for patient self-management by a qualified, nonphysician health care professional using a standardized curriculum, face-to-face with the patient (could include caregiver/family) each 30 minutes; 2-4 patients
		CPT	98962	Education and training for patient self-management by a qualified, nonphysician health care professional using a standardized curriculum, face-to-face with the patient (could include caregiver/family) each 30 minutes; 5-8 patients
		HCPCS	S9445	Patient education, not otherwise classified, nonphysician provider, individual, per session
		HCPCS	S9446	Patient education, not otherwise classified, nonphysician provider, group, per session
		HCPCS	S0315	Disease management program; initial assessment and initiation of the program
		HCPCS	S0316	Disease management program – follow-up/reassessment
	Laboratory Work	ICD-10	Z13.0	Encounter for screening for diseases of the blood and blood-forming organs and certain disorders involving the immune mechanism (eg, anemia)
		ICD-10	Z13.2	Encounter for screening for nutritional, metabolic and other endocrine disorders
		ICD-10	Z13.88	Encounter for screening for disorder due to exposure to contaminants
		ICD-10	Z11.1	Encounter for screening for respiratory tuberculosis
		ICD-10	Z11.7	Encounter for testing for latent tuberculosis infection
		ICD-10	Z11.3	Encounter for screening for infections with a predominantly sexual mode of transmission (excludes HPV and HIV)
		ICD-10	Z11.4	Encounter for screening for human immunodeficiency virus [HIV]
		ICD-10	Z11.59	Encounter for screening for other viral diseases
		ICD-10	Z11.8	Encounter for screening for other infectious and parasitic diseases (eg, chlamydia)
		ICD-9	V78	Special screening for disorders of blood and blood-forming organs
		ICD-9	V77	Special screening for endocrine, nutritional, metabolic and immunity disorders
		ICD-9	V82.5	Screening for chemical poisoning and other contamination
		ICD-9	V74.1	Screening examination for pulmonary tuberculosis
		ICD-9	V73.88	Special screening examination for other specified chlamydial diseases
		ICD-9	V73.89	Special screening examination for other specified viral diseases
		CPT	99000	Handling and/or conveyance of specimen for transfer from the physician’s office to a laboratory
		CPT	36406	Venipuncture, younger than 3 years, necessitating physician’s skill, not to be used for routine venipuncture
		CPT	36410	Venipuncture, 3 years or older, necessitating physician’s skill, for diagnostic or therapeutic
		CPT	36415	Collection of venous blood by venipuncture
		CPT	36416	Collection of capillary blood specimen (eg, finger, heel, ear stick)
		CPT	82247	Bilirubin, total
		CPT	88720	Bilirubin, total, transcutaneous
		CPT	80061	Lipid panel (includes total cholesterol, high-density lipoprotein [HDL] cholesterol, and triglycerides)
		CPT	82465	Cholesterol, serum, total
		CPT	83718	Lipoprotein, direct measurement, high-density cholesterol (HDL cholesterol)
		CPT	84478	Triglycerides
		CPT	85014	Blood count; hematocrit
		CPT	85018	Blood count; hemoglobin
		CPT	83655	Lead screening
		CPT	86580	Skin test; tuberculosis, intradermal
		CPT	86701	Antibody; HIV-1
		CPT	86703	Antibody; HIV-1 and HIV-2; single assay
		CPT	87490	Infectious agent detection by nucleic acid (DNA or RNA); Chlamydia trachomatis, direct probe technique
		CPT	87491	Infectious agent detection by nucleic acid (DNA or RNA); C trachomatis, amplified probe technique
		CPT	87590	Infectious agent detection by nucleic acid (DNA or RNA); Neisseria gonorrhoeae, direct probe technique
		CPT	87591	Infectious agent detection by nucleic acid (DNA or RNA); N gonorrhoeae, amplified probe technique
		CPT	87810	Infectious agent detection by immunoassay with direct optical observation; C trachomatis
		CPT	87850	Infectious agent detection by immunoassay with direct optical observation; N gonorrhoeae
		CPT	81000	Urinalysis, by dip stick or tablet reagent; non-automated, with microscopy
		CPT	81001	Urinalysis, by dip stick or tablet reagent; automated, with microscopy
		CPT	81002	Urinalysis, by dip stick or tablet reagent; non-automated, without microscopy
		CPT	81003	Urinalysis, by dip stick or tablet reagent; automated, without microscopy
		HCPCS	S3620	Newborn metabolic screening panel
		HCPCS	S3645	Hiv-1 antibody testing of oral mucosal transudate
	Metabolic Disorder Screening	ICD-10	Z13.2	Encounter for screening for nutritional, metabolic and other endocrine disorders
		ICD-9	V77	Special screening for endocrine, nutritional, metabolic and immunity disorders
		CPT	82247	Bilirubin, total
		CPT	88720	Bilirubin, total, transcutaneous
		CPT	80061	Lipid panel (includes total cholesterol, high-density lipoprotein [HDL] cholesterol, and triglycerides)
		CPT	82465	Cholesterol, serum, total
		CPT	83718	Lipoprotein, direct measurement, high-density cholesterol (HDL cholesterol)
		CPT	84478	Triglycerides
		HCPCS	S3620	Newborn metabolic screening panel
	Lead Screening	ICD-10	Z13.88	Encounter for screening for disorder due to exposure to contaminants
		ICD-9	V82.5	Screening for chemical poisoning and other contamination
		CPT	83655	Lead screening
	STI Screening	ICD-10	Z11.3	Encounter for screening for infections with a predominantly sexual mode of transmission (excludes HPV and HIV)
		ICD-10	Z11.4	Encounter for screening for human immunodeficiency virus [HIV]
		ICD-10	Z11.59	Encounter for screening for other viral diseases
		ICD-10	Z11.8	Encounter for screening for other infectious and parasitic diseases (eg, chlamydia)
		ICD-9	V73.88	Special screening examination for other specified chlamydial diseases
		ICD-9	V73.89	Special screening examination for other specified viral diseases
		CPT	86701	Antibody; HIV-1
		CPT	86703	Antibody; HIV-1 and HIV-2; single assay
		CPT	87490	Infectious agent detection by nucleic acid (DNA or RNA); Chlamydia trachomatis, direct probe technique
		CPT	87491	Infectious agent detection by nucleic acid (DNA or RNA); C trachomatis, amplified probe technique
		CPT	87590	Infectious agent detection by nucleic acid (DNA or RNA); Neisseria gonorrhoeae, direct probe technique
		CPT	87591	Infectious agent detection by nucleic acid (DNA or RNA); N gonorrhoeae, amplified probe technique
		CPT	87810	Infectious agent detection by immunoassay with direct optical observation; C trachomatis
		CPT	87850	Infectious agent detection by immunoassay with direct optical observation; N gonorrhoeae
		HCPCS	S3645	Hiv-1 antibody testing of oral mucosal transudate
